# Supplementary material for: Scientific Advisory Committees at the World Health Organization: A Qualitative Study of How Their Design Affects Quality, Relevance, and Legitimacy
Source: Glob Chall. 2018 Aug 12;2(9):1700074. doi: 10.1002/gch2.201700074 (PMC6175305; doi:10.1002/gch2.201700074)
Supplement: Supplementary file 1 — Supplementary [file GCH2-2-1700074-s001.xlsx]

## Sheet: Sheet1
Theme	Categories	Codes	1	2	3	4	5	6	7	8	9	10	11	12	13	14	15	16	17	18	19	20	21	22-23-24	25	26	27	28	29	30	31	32	33	35	36
SACs are instrumental for responding to technical needs and for achieving strategic objectives	Form and establishment	Set up at the discretion of the WHO department					x		x													x		x			x		x
		Appointed by the DG					x		x
		Governing body decision					x		x																		x	x
		Important to understand the different nature of the committees							x							x												x
		SACs critical for WHO’s normative functions																	x				x	x			x
	Norms and guidance	Obtaining expertise not available within the organization				x
		Source of independent advice to departments/programmes														x				x							x					x
		Pressure to advise in the absence of evidence														x
		Increasing demand for guidance on operational issues								x
		Responding to member state needs										x																x
		Informing an ongoing process																													x
	Responding to needs	Responding to an emerging issue				x																									x
		Responding to funders																									x
		Faciliating participation and broadening ownership			x		x												x
		Strengthen visibility of an issue																	x								x							x
	Strategic use	Building an evidence-base to act on politically controversial issues														x					x						x					x
		Protecting WHO from political pressure				x				x	x																	x						x
	Selection processes	Time pressure cause recruitment from narrow networks							x
		Convenient to recruit from known networks								x
		Recruitments from inner circle	x														x			x	x
		Unbalanced selection can lead to biased view								x							x				x
Designing SACs is an exercise of balancing trade-offs affecting quality, relevance, and legitimacy	Trade-offs between dimensions of diversity	Trade-off between different dimensions of diversity					x		x				x			x								x
		Geographic representation	x	x			x	x	x		x		x		x			x			x	x		x			x					x			x
		Gender balance		x		x	x	x					x		x				x					x			x	x		x		x		x
		Diversity of expertise	x					x		x		x										x					x		x	x				x	x
		Institutional diversity (including affected communities, civil society, governments etc)	x	x			x								x	x								x
		Sometimes challenging to reconcile need for technical expertise with geographic representation												x		x			x		x			x			x			x		x	x	x	x
	Geographic representation	Majority of research and academic capacity in HIC													x	x					x		x										x
		Limited availability of expertise from LMIC in some technical areas										x																			x
		Gender balance not prioritized over other criteria	x		x		x						x
	Academic vs operational experience	Balance between experts from academia and experts with operational experience critical	x			x	x				x										x	x								x
		Need for operational experience depends																																x
	Specialists vs generalists	Broad expertise/understanding of multiple levels/areas vs depth on narrow/diversity of expertise/multi-disciplinary expertise		x	x					x			x		x	x					x	x		x				x	x
	Personal characteristics	Too extrovert experts may dominate discussions								x														x										x	x
		Too introvert negatively affects								x																						x
		Balance between introverts/extrovert								x						x																x
	Strategies for improving diversity	Important to try hard enough to diversify recruitment															x			x				x						x	x				x
		Capacity-building for advisory work										x		x						x															x
		Maintaining and updating broader roster of experts																															x
		Avoid directing the conversations of the committee							x															x
	Supporting SACs vs overexpressing	Sensitize the SAC to broader implications of advice							x															x
	Balancing transparency against other concerns	Tension between transparency and scientific interests								x
		Tension between transparency and space to deliberate							x
The independence of SACs requires autonomy from the institution convening the SAC, the institutions from which the experts are recruited, and from the institutions to whom the advice is directed	Interests affecting independence	Intellectual interests								x				x	x									x								x
		Institutional interests								x				x	x	x		x	x								x
		Independence from countries/regions										x	x						x															x	x
		Avoid participation from employees from other UN agencies											x
	Strategies for protecting independence	Avoiding renumeration											x
		Clarifying independence from WHO							x		x			x			x				x	x		x			x			x				x	x
		Clarify role as independent experts							x			x		x		x								x				x						x
		Conflict of interests policy	x	x		x	x	x		x						x	x	x	x	x	x		x				x			x	x	x		x	x
		Closed working group meetings to protect from undue influence							x				x
		Protect selection process from government influence									x		x				x
	Managing conflict of interests	Current policy weighted towards financial interests								x
		No straightforward approach to deal with intellectual interests								x																	x					x
		Voluntary funding potential cause of conflict of interests												x		x		x															x
WHO staff must balance their role so as to not compromise the independence of SACs while exercising a role as an effective broker of scientific advice		Ensure freedom to operate without oversight			x									x
		Create space to deliberate freely							x															x
	Protecting independence	Ensure freedom from political beliefs			x															x												x
		Facilitate out-of-box thinking							x
		Discretion of WHO and the DG					x																	x			x	x	x						x
		Clarity about the political context				x				x			x					x			x						x	x				x
	Managing the advice	Balancing scientific advice against other parameters													x		x											x			x				x
		Increasing relevance of the advice																				x									x	x
		Communicating the limitations										x
The independence of SACs must be balanced against the need to interact with stakeholders who have the power to act on recommendations	Boundaries	Clear boundaries between SAC's evidence-based advise and political processes of member states					x														x			x
		Transparent selection processes	x
	Robust processes	Transparent and unbiased management of evidence	x					x			x		x						x	x															x
		Clear mechanisms for receiving input from industry where relevant			x							x	x
	Addressing political constraints	Involving policymakers/inclusive processes to sensitize recommendations to the political context		x					x									x	x															x
